# Supplementary material for: Genome-Wide Identification of GATA Family Genes and Functional Analysis of IbGATA17 Under Drought Stress in Sweetpotato
Source: Genes (Basel). 2025 Oct 19;16(10):1237. doi: 10.3390/genes16101237 (PMC12563078; doi:10.3390/genes16101237)
Supplement: Supplementary file 1 [file genes-16-01237-s001.zip]

Archive with 1 entries (1 files):
- genes-3908820-supplementary.pdf
